# Supplementary material for: Growth‐mediated negative feedback shapes quantitative antibiotic response
Source: Mol Syst Biol. 2022 Sep 20;18(9):e10490. doi: 10.15252/msb.202110490 (PMC9486506; doi:10.15252/msb.202110490)
Supplement: Supplementary file 2 — Table EV1 [file MSB-18-e10490-s007.xlsx]

## Sheet: Primers
Table EV1 Used primers.
Primer #	sequence(5'->3')
1	CATTAAAGAGGAGAAATTAACTGGGTCGACCTGCAG
2	CTGCAGGTCGACCCAGTTAATTTCTCCTCTTTAATG
3	CAACAGTTGCCTAAGAAACCAT
4	TGAGGTCATTACTGGATCTATCAAC
5	GGCGCTGTACGAGGTAAAG
6	GGGTTAAAGTTCTCTCGGCA
7	CAGCAGGACGCACTGACCGAATTCATTAAAGAGGAGAAAGGTACCGCATGATCAGTCTGATTGCGGCGTTAG
8	GACTGAGCCTTTCGTTTTATTTGATGCCTCTAGACTCAGCTAATTAAGCGTAGCACCAGGCGTTTAAGG
9	AAGACGCGACCGGCGTCGCATCCGGCGCTAGCCGTAAATTCTATACAAAACTAGACTCAGCTAATTAAGC
10	GTGATACGCCTATTTTTATAGGTTAATGTCATGATAATAATGGTTTCTTAGAAGTTCCTATTCTCTAGAAAGTATAGG
11	AAGACGCGACCGGCGTCGCATCCGGCGCTAGCCGTAAATTCTATACAAAAGTGTAGGCTGGAGCTGCTTC
12	AACATACCGGCAACATGGCGGATGAACCGGAAACGAAACCCTCATCCTAAGTGTAGGCTGGAGCTGC
13	TCCATGCCGATAACGCGATCTACCGCTAACGCCGCAATCAGACTGATCATGCGGTACCTTTctCCTCTTT
14	GTACTTACCCCGCACTCCAT
15	TGTTCAGCACACCAATAGAGG
16	CGGCTCATGGATGGTGTT
17	CGAAGCGGCATGCATTTAC
