# Supplementary material for: Growth‐mediated negative feedback shapes quantitative antibiotic response
Source: Mol Syst Biol. 2022 Sep 20;18(9):e10490. doi: 10.15252/msb.202110490 (PMC9486506; doi:10.15252/msb.202110490)
Supplement: Supplementary file 3 — Source Data for Figure 1 [file MSB-18-e10490-s004.zip]

Archive with 18 entries (15 files):
- Source_data_for_Figure_1/
- Source_data_for_Figure_1/CHL.xlsx
- __MACOSX/
- __MACOSX/Source_data_for_Figure_1/
- __MACOSX/Source_data_for_Figure_1/._CHL.xlsx
- Source_data_for_Figure_1/TET.xlsx
- __MACOSX/Source_data_for_Figure_1/._TET.xlsx
- Source_data_for_Figure_1/LIN.xlsx
- __MACOSX/Source_data_for_Figure_1/._LIN.xlsx
- Source_data_for_Figure_1/CPR.xlsx
- __MACOSX/Source_data_for_Figure_1/._CPR.xlsx
- Source_data_for_Figure_1/TMP.xlsx
- __MACOSX/Source_data_for_Figure_1/._TMP.xlsx
- Source_data_for_Figure_1/MEC.xlsx
- __MACOSX/Source_data_for_Figure_1/._MEC.xlsx
- Source_data_for_Figure_1/NIT.xlsx
- __MACOSX/Source_data_for_Figure_1/._NIT.xlsx
- __MACOSX/._Source_data_for_Figure_1
