# Supplementary material for: Growth‐mediated negative feedback shapes quantitative antibiotic response
Source: Mol Syst Biol. 2022 Sep 20;18(9):e10490. doi: 10.15252/msb.202110490 (PMC9486506; doi:10.15252/msb.202110490)
Supplement: Supplementary file 3 — Source Data for Figure 1 [file MSB-18-e10490-s004.zip › Source_data_for_Figure_1/CHL.xlsx]

## Sheet: CHL
conc. [μg/mL]	growth rate [h^-1]	standard deviation of growth rate [h^-1]
0.112887	1.18645	0.0528907
0.266579	1.13102	0.0445848
0.461538	1.1144	0.0443996
0.697564	1.07065	0.0538988
0.97421	1.04758	0.0378212
1.29231	0.909319	0.0264064
1.65147	0.909444	0.0434562
2.05107	0.820724	0.0476971
2.49231	0.673807	0.0571372
2.97461	0.619074	0.0368912
3.49716	0.470846	0.0628712
4.06154	0.341151	0.0629443
4.66698	0.187529	0.0194682
