# Supplementary material for: Growth‐mediated negative feedback shapes quantitative antibiotic response
Source: Mol Syst Biol. 2022 Sep 20;18(9):e10490. doi: 10.15252/msb.202110490 (PMC9486506; doi:10.15252/msb.202110490)
Supplement: Supplementary file 3 — Source Data for Figure 1 [file MSB-18-e10490-s004.zip › Source_data_for_Figure_1/LIN.xlsx]

## Sheet: LIN
conc. [μg/mL]	growth rate [h^-1]	standard deviation of growth rate [h^-1]
0.531885	1.20795	0.0157825
1.06702	1.20019	0.0107967
2.14703	1.19367	0.0128447
4.34605	1.20081	0.0175679
8.90005	1.20554	0.0162379
18.6319	1.21392	0.0165215
40.5909	1.22287	0.0191393
94.4903	1.22329	0.0123459
161.698	1.22295	0.0157515
242.215	1.18381	0.0131919
336.039	1.1448	0.0323972
443.173	1.19823	0.0141315
563.615	0.630946	0.0885073
697.365	0.873439	0.0569882
844.424	0.734601	0.0798127
1004.79	0.610925	0.0864404
1178.47	0.447096	0.0802075
