# Supplementary material for: Growth‐mediated negative feedback shapes quantitative antibiotic response
Source: Mol Syst Biol. 2022 Sep 20;18(9):e10490. doi: 10.15252/msb.202110490 (PMC9486506; doi:10.15252/msb.202110490)
Supplement: Supplementary file 3 — Source Data for Figure 1 [file MSB-18-e10490-s004.zip › Source_data_for_Figure_1/CPR.xlsx]

## Sheet: CPR
conc. [μg/mL]	growth rate [h^-1]	standard deviation of growth rate [h^-1]
1e-05	1.21451	0.0228183
2e-05	1.22849	0.030131
4e-05	1.24067	0.0268822
9e-05	1.24281	0.0309081
0.00018	1.23225	0.0360536
0.00037	1.22371	0.0210871
0.00081	1.20608	0.0250104
0.00189	1.28304	0.0088746
0.00323	1.22463	0.0241009
0.00484	1.09451	0.0405436
0.00672	0.832815	0.114094
0.00886	0.591046	0.070144
0.01127	0.510617	0.0322241
0.01395	0.470213	0.0276553
0.01689	0.399195	0.026852
0.0201	0.284065	0.0388048
0.02357	0.222418	0.0487999
