# Supplementary material for: Growth‐mediated negative feedback shapes quantitative antibiotic response
Source: Mol Syst Biol. 2022 Sep 20;18(9):e10490. doi: 10.15252/msb.202110490 (PMC9486506; doi:10.15252/msb.202110490)
Supplement: Supplementary file 4 — Source Data for Figure 2 [file MSB-18-e10490-s008.zip]

Archive with 18 entries (15 files):
- Source_data_for_Figure_2/
- Source_data_for_Figure_2/Figure_2D.xlsx
- __MACOSX/
- __MACOSX/Source_data_for_Figure_2/
- __MACOSX/Source_data_for_Figure_2/._Figure_2D.xlsx
- Source_data_for_Figure_2/Figure_2H.xlsx
- __MACOSX/Source_data_for_Figure_2/._Figure_2H.xlsx
- Source_data_for_Figure_2/.DS_Store
- __MACOSX/Source_data_for_Figure_2/._.DS_Store
- Source_data_for_Figure_2/Figure_2E.xlsx
- __MACOSX/Source_data_for_Figure_2/._Figure_2E.xlsx
- Source_data_for_Figure_2/Figure_2B.xlsx
- __MACOSX/Source_data_for_Figure_2/._Figure_2B.xlsx
- Source_data_for_Figure_2/Figure_2A.xlsx
- __MACOSX/Source_data_for_Figure_2/._Figure_2A.xlsx
- Source_data_for_Figure_2/Figure_2G.xlsx
- __MACOSX/Source_data_for_Figure_2/._Figure_2G.xlsx
- __MACOSX/._Source_data_for_Figure_2
