# Supplementary material for: Growth‐mediated negative feedback shapes quantitative antibiotic response
Source: Mol Syst Biol. 2022 Sep 20;18(9):e10490. doi: 10.15252/msb.202110490 (PMC9486506; doi:10.15252/msb.202110490)
Supplement: Supplementary file 4 — Source Data for Figure 2 [file MSB-18-e10490-s008.zip › Source_data_for_Figure_2/Figure_2D.xlsx]

## Sheet: Figure 2D
IPTG conc. [mM]	growth rate [h^-1]	standard deviation of growth rate [h^-1]
0	1.08882	0.123559
0.0098	1.09761	0.0829772
0.0195	1.09466	0.0896843
0.0391	1.10086	0.0869602
0.0781	1.06417	0.061177
0.1563	1.04013	0.0545639
0.3125	0.958919	0.0352136
0.625	0.806907	0.0190797
1.25	0.695364	0.0200932
2.5	0.627254	0.0276662
5	0.595522	0.0273654
10	0.575137	0.025042
