# Supplementary material for: Growth‐mediated negative feedback shapes quantitative antibiotic response
Source: Mol Syst Biol. 2022 Sep 20;18(9):e10490. doi: 10.15252/msb.202110490 (PMC9486506; doi:10.15252/msb.202110490)
Supplement: Supplementary file 4 — Source Data for Figure 2 [file MSB-18-e10490-s008.zip › Source_data_for_Figure_2/Figure_2E.xlsx]

## Sheet: Figure 2E
	0	0.0098	0.0195	0.0391	0.0781	0.1563	0.3125	0.625	1.25	2.5	5	10
1.5	0	0	0	0	0	0	0	0.0927614	0.102899	0	0	0
1.3479	0	0	0	0	0	0	0	0.104421	0.128148	0.118708	0.161026	0.103452
1.2038	0	0	0	0	0	0	0	0.103261	0.122758	0.131292	0.138748	0.131754
1.0676	0	0	0	0	0	0	0	0.111107	0.136066	0.131999	0.139237	0.149891
0.9394	0	0	0	0	0	0	0	0.115102	0.136157	0.141158	0.139545	0.138911
0.8193	0	0	0	0	0	0	0	0.12958	0.146811	0.142526	0.14605	0.149937
0.7071	0	0	0	0	0	0	0.0915474	0.142191	0.141692	0.145198	0.142707	0.150245
0.6029	0	0	0	0	0	0.101957	0.138612	0.166688	0.165265	0.159014	0.157393	0.153334
0.5067	0	0	0	0	0.152165	0.145733	0.163417	0.165519	0.155952	0.160917	0.156405	0.170049
0.4184	0	0	0.116778	0.117884	0.154186	0.179897	0.184952	0.187661	0.182959	0.177324	0.157393	0.176255
0.3382	0	0.197654	0.198315	0.226499	0.255191	0.268228	0.230594	0.194927	0.189536	0.197762	0.192725	0.190895
0.2659	0.319514	0.309141	0.322794	0.324271	0.350154	0.352165	0.30809	0.246757	0.236429	0.233847	0.242616	0.237634
0.2016	0.335133	0.319433	0.33545	0.337516	0.343468	0.343975	0.311397	0.248822	0.236873	0.234916	0.243758	0.237398
0.1453	0.403569	0.433348	0.444954	0.446702	0.452265	0.460364	0.42004	0.350924	0.334137	0.337606	0.332705	0.341103
0.097	0.48834	0.523428	0.509947	0.536148	0.543885	0.514695	0.482606	0.432578	0.41368	0.406197	0.402473	0.399638
0.0567	0.6446	0.653597	0.668645	0.664668	0.656432	0.639708	0.595742	0.525892	0.500498	0.492182	0.496213	0.499665
0.0244	0.680241	0.772993	0.760011	0.753769	0.736628	0.717123	0.674398	0.608126	0.582334	0.572006	0.548777	0.549846
0.0112	0.795805	0.79364	0.819234	0.811116	0.806305	0.770964	0.733457	0.679154	0.636519	0.611678	0.579045	0.571834
0.0053	1.00054	0.996104	0.911035	0.959957	0.970828	0.944374	0.894347	0.762484	0.647255	0.597038	0.570665	0.549755
0.0026	1.00725	0.99393	1.00335	1.00933	0.978891	0.956786	0.900716	0.741493	0.642118	0.58921	0.570149	0.542037
0.0013	1.01513	0.993568	0.991212	1.00761	0.972459	0.951893	0.892481	0.733783	0.63834	0.587878	0.561741	0.547264
0.0006	1.01196	1.00462	1.00915	1.00788	0.972459	0.95289	0.899357	0.734408	0.633321	0.591484	0.564495	0.543504
0.0003	1.00426	1.00091	1.00236	1.00861	0.975448	0.962856	0.90405	0.736257	0.6395	0.591131	0.561243	0.542471
0	1	1.00054	0.999275	1.01531	0.978076	0.959685	0.901658	0.726046	0.628194	0.568463	0.543214	0.523274
