# Supplementary material for: Growth‐mediated negative feedback shapes quantitative antibiotic response
Source: Mol Syst Biol. 2022 Sep 20;18(9):e10490. doi: 10.15252/msb.202110490 (PMC9486506; doi:10.15252/msb.202110490)
Supplement: Supplementary file 4 — Source Data for Figure 2 [file MSB-18-e10490-s008.zip › Source_data_for_Figure_2/Figure_2B.xlsx]

## Sheet: Figure 2B
	0	1	2.5	5	10	15	20	25	30	35
2.5	0	0.067173	0.0863126	0	0	0	0	0	0	0
2.035	0.10896	0.133136	0.129438	0.128368	0	0	0	0	0	0
1.633	0.10455	0.14432	0.139659	0.137108	0.0878137	0	0	0	0	0
1.287	0.139298	0.174578	0.163905	0.147703	0.13725	0	0	0	0	0
0.994	0.250889	0.24117	0.211756	0.184574	0.150772	0.112829	0	0	0	0
0.75	0.339927	0.338767	0.292704	0.25264	0.201986	0.148946	0	0	0	0
0.55	0.438501	0.426586	0.387873	0.345988	0.265855	0.19861	0.137861	0	0	0
0.389	0.518118	0.486808	0.447786	0.404018	0.247265	0.174072	0.100338	0	0	0
0.263	0.454749	0.684626	0.608284	0.512032	0.38011	0.205638	0.122351	0	0	0
0.168	0.719908	0.783019	0.712532	0.690816	0.550976	0.471875	0.344957	0.201344	0.12283	0
0.1	1.02197	1.04488	0.976092	0.871895	0.724344	0.487968	0.203962	0.119165	0	0
0.054	0.859825	1.10484	0.964537	0.889511	0.61499	0.271684	0.152996	0	0	0
0.025	1.06755	1.07727	1.00255	0.939958	0.424883	0.267738	0	0	0	0
0.009	1.05968	1.06866	0.981508	0.898976	0.317076	0.245978	0	0	0	0
0.002	1.08423	1.02943	1.02375	0.846568	0.319398	0.239633	0	0	0	0
0	1	1.00444	0.948805	0.702602	0.438449	0.129301	0	0	0	0
