# Supplementary material for: Growth‐mediated negative feedback shapes quantitative antibiotic response
Source: Mol Syst Biol. 2022 Sep 20;18(9):e10490. doi: 10.15252/msb.202110490 (PMC9486506; doi:10.15252/msb.202110490)
Supplement: Supplementary file 4 — Source Data for Figure 2 [file MSB-18-e10490-s008.zip › Source_data_for_Figure_2/Figure_2A.xlsx]

## Sheet: Figure 2A
αMG/glucose ratio	growth rate [h^-1]	standard deviation of growth rate [h^-1]
0	0.337332	0.0189377
1	0.327865	0.0139913
2.5	0.266683	0.0168144
5	0.24848	0.0172352
10	0.223953	0.00681934
15	0.212808	0.00368349
20	0.191365	0.0043271
25	0.161428	0.00643142
30	0.117542	0.00475092
35	0.0820345	0.00387057
40	0	0
45	0	0
