# Supplementary material for: Growth‐mediated negative feedback shapes quantitative antibiotic response
Source: Mol Syst Biol. 2022 Sep 20;18(9):e10490. doi: 10.15252/msb.202110490 (PMC9486506; doi:10.15252/msb.202110490)
Supplement: Supplementary file 4 — Source Data for Figure 2 [file MSB-18-e10490-s008.zip › Source_data_for_Figure_2/Figure_2G.xlsx]

## Sheet: Figure 2G
Carbon source	growth rate [h^-1]	standard deviation of growth rate [h^-1]
GLU	0.47169	0.016739999999999977
FRU	0.39541000000000004	3.0000000000002247e-05
MAN	0.364425	0.0011749999999999816
GAL	0.29006	0.04573999999999999
GLY	0.192165	0.017485
