# Supplementary material for: Growth‐mediated negative feedback shapes quantitative antibiotic response
Source: Mol Syst Biol. 2022 Sep 20;18(9):e10490. doi: 10.15252/msb.202110490 (PMC9486506; doi:10.15252/msb.202110490)
Supplement: Supplementary file 5 — Source Data for Figure 3 [file MSB-18-e10490-s005.zip]

Archive with 16 entries (13 files):
- Source_data_for_Figure_3/
- Source_data_for_Figure_3/glucose_limitation_dose_sensitivity.xlsx
- __MACOSX/
- __MACOSX/Source_data_for_Figure_3/
- __MACOSX/Source_data_for_Figure_3/._glucose_limitation_dose_sensitivity.xlsx
- Source_data_for_Figure_3/protein_overexpression_dose_sensitivity.xlsx
- __MACOSX/Source_data_for_Figure_3/._protein_overexpression_dose_sensitivity.xlsx
- Source_data_for_Figure_3/carbon_sources_dose_sensitivity.xlsx
- __MACOSX/Source_data_for_Figure_3/._carbon_sources_dose_sensitivity.xlsx
- Source_data_for_Figure_3/glucose_limitation_growth_rate.xlsx
- __MACOSX/Source_data_for_Figure_3/._glucose_limitation_growth_rate.xlsx
- Source_data_for_Figure_3/protein_overexpression_growth_rate.xlsx
- __MACOSX/Source_data_for_Figure_3/._protein_overexpression_growth_rate.xlsx
- Source_data_for_Figure_3/carbon_sources_growth_rate.xlsx
- __MACOSX/Source_data_for_Figure_3/._carbon_sources_growth_rate.xlsx
- __MACOSX/._Source_data_for_Figure_3
