# Supplementary material for: Growth‐mediated negative feedback shapes quantitative antibiotic response
Source: Mol Syst Biol. 2022 Sep 20;18(9):e10490. doi: 10.15252/msb.202110490 (PMC9486506; doi:10.15252/msb.202110490)
Supplement: Supplementary file 5 — Source Data for Figure 3 [file MSB-18-e10490-s005.zip › Source_data_for_Figure_3/glucose_limitation_dose_sensitivity.xlsx]

## Sheet: Glucose limitation
Drug-free growth rate [h^-1]	Standard deviation of drug-free growth rate [h^-1]	Dose-sensitivity	Standard deviation of dose-sensitivity
0.131407	0.00790875	2.90177	1.41716
0.242997	0.00145523	1.64689	0.327207
0.345733	0.0102045	1.43112	0.161927
0.408057	0.00421556	1.0731	0.187115
