# Supplementary material for: Growth‐mediated negative feedback shapes quantitative antibiotic response
Source: Mol Syst Biol. 2022 Sep 20;18(9):e10490. doi: 10.15252/msb.202110490 (PMC9486506; doi:10.15252/msb.202110490)
Supplement: Supplementary file 5 — Source Data for Figure 3 [file MSB-18-e10490-s005.zip › Source_data_for_Figure_3/protein_overexpression_dose_sensitivity.xlsx]

## Sheet: Protein overexpression
Drug-free growth rate [h^-1]	Standard deviation of drug-free growth rate [h^-1]	Dose-sensitivity	Standard deviation of dose-sensitivity
0.57759	0.00692	2.06751	0.25692
0.62747	0.016915	1.89211	0.184652
0.6934	0.00516	1.77064	0.142688
0.80141	0.012415	1.4171	0.0867818
0.99525	0.01218	1.09016	0.0772753
1.1038	0.002	1.06274	0.123357
