# Supplementary material for: Growth‐mediated negative feedback shapes quantitative antibiotic response
Source: Mol Syst Biol. 2022 Sep 20;18(9):e10490. doi: 10.15252/msb.202110490 (PMC9486506; doi:10.15252/msb.202110490)
Supplement: Supplementary file 5 — Source Data for Figure 3 [file MSB-18-e10490-s005.zip › Source_data_for_Figure_3/carbon_sources_dose_sensitivity.xlsx]

## Sheet: Carbon sources
Drug-free growth rate [h^-1]	Standard devitation of drug-free growth rate [h^-1]	Dose-sensitivity	Standard deviation of dose-sensitivity
0.233167	0.00832083	2.15219	0.829742
0.232687	0.0130323	0.94994	0.132993
0.326287	0.00639698	1.28695	0.549987
0.36178	0.000978673	1.32696	0.542432
0.495863	0.0134739	0.973523	0.199395
