# Supplementary material for: Growth‐mediated negative feedback shapes quantitative antibiotic response
Source: Mol Syst Biol. 2022 Sep 20;18(9):e10490. doi: 10.15252/msb.202110490 (PMC9486506; doi:10.15252/msb.202110490)
Supplement: Supplementary file 5 — Source Data for Figure 3 [file MSB-18-e10490-s005.zip › Source_data_for_Figure_3/glucose_limitation_growth_rate.xlsx]

## Sheet: Glucose limitation
TMP conc. [μg/mL]	Glucose only, growth rate [h^-1]	Glucose only, standard deviation of growth rate [h^-1]	αMG/glucose = 5, growth rate [h^-1]	αMG/glucose = 5, standard deviation of growth rate [h^-1]
0.008	0.408057	0.00421556	0.242997	0.00145523
0.016	0.38846	0.0119474	0.284867	0.00646727
0.04	0.373163	0.0150415	0.31773	0.00433214
0.072	0.31999	0.0132292	0.28298	0.0103373
0.111	0.23824	0.0258069	0.246503	0.00435622
0.158	0.241813	0.0123664	0.213037	0.0012304
0.213	0.158267	0.0108128	0.176997	0.00594913
0.275	0.128187	0.00679625	0.1422	0.00783098
0.345	0.117403	0.0108352	0.1225	0.0125792
0.422	0.146613	0.00861719	0.105707	0.00548186
0.507	0.0771163	0.00121054	0.102445	0.0322482
0.6	0.127403	0.00780458	0.0881097	0.00131077
