# Supplementary material for: Growth‐mediated negative feedback shapes quantitative antibiotic response
Source: Mol Syst Biol. 2022 Sep 20;18(9):e10490. doi: 10.15252/msb.202110490 (PMC9486506; doi:10.15252/msb.202110490)
Supplement: Supplementary file 6 — Source Data for Figure 4 [file MSB-18-e10490-s003.zip]

Archive with 18 entries (15 files):
- Source_data_for_Figure_4/
- Source_data_for_Figure_4/Figure_4D.xlsx
- __MACOSX/
- __MACOSX/Source_data_for_Figure_4/
- __MACOSX/Source_data_for_Figure_4/._Figure_4D.xlsx
- Source_data_for_Figure_4/.DS_Store
- __MACOSX/Source_data_for_Figure_4/._.DS_Store
- Source_data_for_Figure_4/Figure_4C.xlsx
- __MACOSX/Source_data_for_Figure_4/._Figure_4C.xlsx
- Source_data_for_Figure_4/Figure_4B.xlsx
- __MACOSX/Source_data_for_Figure_4/._Figure_4B.xlsx
- Source_data_for_Figure_4/Figure_4B_growth_rate.xlsx
- __MACOSX/Source_data_for_Figure_4/._Figure_4B_growth_rate.xlsx
- Source_data_for_Figure_4/Figure_4A.xlsx
- __MACOSX/Source_data_for_Figure_4/._Figure_4A.xlsx
- Source_data_for_Figure_4/Figure_4A_growth_rate.xlsx
- __MACOSX/Source_data_for_Figure_4/._Figure_4A_growth_rate.xlsx
- __MACOSX/._Source_data_for_Figure_4
