# Supplementary material for: Growth‐mediated negative feedback shapes quantitative antibiotic response
Source: Mol Syst Biol. 2022 Sep 20;18(9):e10490. doi: 10.15252/msb.202110490 (PMC9486506; doi:10.15252/msb.202110490)
Supplement: Supplementary file 6 — Source Data for Figure 4 [file MSB-18-e10490-s003.zip › Source_data_for_Figure_4/Figure_4D.xlsx]

## Sheet: Figure 4D
TMP conc. [μg/mL]	αMG/glucose = 0, Normalized folA expression	αMG/glucose = 0, Standard deviation of folA expression	αMG/glucose = 2.5, Normalized folA expression	αMG/glucose = 2.5, Standard deviation of folA expression	αMG/glucose = 5, Normalized folA expression	αMG/glucose = 5, Standard deviation of folA expression	αMG/glucose = 10, Normalized folA expression	αMG/glucose = 10, Standard deviation of folA expression
0.008	1	0.0281421	1.24402	0.0498489	1.26471	0.00917826	2.90396	0.208571
0.016	1.08258	0.0898439	1.43181	0.0787539	1.56313	0.0299188	3.03804	0.128252
0.04	1.12333	0.0631611	1.32108	0.289495	1.79822	0.0682663	2.36188	0.0290446
0.072	1.30312	0.142414	1.79342	0.123968	1.96072	0.0400695	2.19405	0.0343147
0.111	1.56398	0.242782	1.96312	0.059929	2.11762	0.0828942	2.2684	0.0224071
0.158	1.43057	0.0952466	2.17757	0.0559314	2.19081	0.145812	2.19391	0.0382202
0.213	1.91424	0.167642	2.28065	0.16276	2.199	0.0481738	2.1477	0.0426576
0.275	2.12116	0.187114	2.56753	0.200791	2.16517	0.102044	2.09924	0.0486723
0.345	2.17803	0.184661	2.39336	0.143664	2.275	0.0856725	2.39386	0.266038
