# Supplementary material for: Growth‐mediated negative feedback shapes quantitative antibiotic response
Source: Mol Syst Biol. 2022 Sep 20;18(9):e10490. doi: 10.15252/msb.202110490 (PMC9486506; doi:10.15252/msb.202110490)
Supplement: Supplementary file 6 — Source Data for Figure 4 [file MSB-18-e10490-s003.zip › Source_data_for_Figure_4/Figure_4B.xlsx]

## Sheet: Figure 4B
αMG/glucose ratio	Normalized folA expression	Standard deviation of folA expression
0	1	0.0281421
2.5	1.24402	0.0498489
5	1.26471	0.00917826
10	2.90396	0.208571
