# Supplementary material for: Growth‐mediated negative feedback shapes quantitative antibiotic response
Source: Mol Syst Biol. 2022 Sep 20;18(9):e10490. doi: 10.15252/msb.202110490 (PMC9486506; doi:10.15252/msb.202110490)
Supplement: Supplementary file 6 — Source Data for Figure 4 [file MSB-18-e10490-s003.zip › Source_data_for_Figure_4/Figure_4B_growth_rate.xlsx]

## Sheet: Figure 4B (growth rate)
αMG/glucose ratio	Growth rate [h^-1]	Standard deviation of growth rate [h^-1]
0	0.408057	0.00421556
2.5	0.345733	0.0102045
5	0.242997	0.00145523
10	0.131407	0.00790875
