# Supplementary material for: Growth‐mediated negative feedback shapes quantitative antibiotic response
Source: Mol Syst Biol. 2022 Sep 20;18(9):e10490. doi: 10.15252/msb.202110490 (PMC9486506; doi:10.15252/msb.202110490)
Supplement: Supplementary file 6 — Source Data for Figure 4 [file MSB-18-e10490-s003.zip › Source_data_for_Figure_4/Figure_4A.xlsx]

## Sheet: Figure 4A
TMP conc. [μg/mL]	Normalized folA expression	Standard deviation of folA expression
0.008	1	0.0281421
0.016	1.08258	0.0898439
0.04	1.12333	0.0631611
0.072	1.30312	0.142414
0.111	1.56398	0.242782
0.158	1.43057	0.0952466
0.213	1.91424	0.167642
0.275	2.12116	0.187114
0.345	2.17803	0.184661
