# Supplementary material for: Growth‐mediated negative feedback shapes quantitative antibiotic response
Source: Mol Syst Biol. 2022 Sep 20;18(9):e10490. doi: 10.15252/msb.202110490 (PMC9486506; doi:10.15252/msb.202110490)
Supplement: Supplementary file 6 — Source Data for Figure 4 [file MSB-18-e10490-s003.zip › Source_data_for_Figure_4/Figure_4A_growth_rate.xlsx]

## Sheet: Figure 4A (growth rate)
TMP conc. [μg/mL]	Growth rate [h^-1]	Standard deviation of growth rate [h^-1]
0.008	0.408057	0.00421556
0.016	0.38846	0.0119474
0.04	0.373163	0.0150415
0.072	0.31999	0.0132292
0.111	0.23824	0.0258069
0.158	0.241813	0.0123664
0.213	0.158267	0.0108128
0.275	0.128187	0.00679625
0.345	0.117403	0.0108352
