# Supplementary material for: Growth‐mediated negative feedback shapes quantitative antibiotic response
Source: Mol Syst Biol. 2022 Sep 20;18(9):e10490. doi: 10.15252/msb.202110490 (PMC9486506; doi:10.15252/msb.202110490)
Supplement: Supplementary file 7 — Source Data for Figure 5 [file MSB-18-e10490-s006.zip]

Archive with 8 entries (5 files):
- Source_data_for_Figure_5/
- Source_data_for_Figure_5/Figure_5C.xlsx
- __MACOSX/
- __MACOSX/Source_data_for_Figure_5/
- __MACOSX/Source_data_for_Figure_5/._Figure_5C.xlsx
- Source_data_for_Figure_5/Figure_5B.xlsx
- __MACOSX/Source_data_for_Figure_5/._Figure_5B.xlsx
- __MACOSX/._Source_data_for_Figure_5
