# Supplementary material for: Growth‐mediated negative feedback shapes quantitative antibiotic response
Source: Mol Syst Biol. 2022 Sep 20;18(9):e10490. doi: 10.15252/msb.202110490 (PMC9486506; doi:10.15252/msb.202110490)
Supplement: Supplementary file 7 — Source Data for Figure 5 [file MSB-18-e10490-s006.zip › Source_data_for_Figure_5/Figure_5C.xlsx]

## Sheet: Figure 5C
	Dose-sensitivity	Standard deviation of dose-sensitivity
WT	1.0731	0.187115
Constant FolA	2.00687	0.26125
Inverted FolA regulation	4.986	0.902633
