# Supplementary material for: Growth‐mediated negative feedback shapes quantitative antibiotic response
Source: Mol Syst Biol. 2022 Sep 20;18(9):e10490. doi: 10.15252/msb.202110490 (PMC9486506; doi:10.15252/msb.202110490)
Supplement: Supplementary file 7 — Source Data for Figure 5 [file MSB-18-e10490-s006.zip › Source_data_for_Figure_5/Figure_5B.xlsx]

## Sheet: Figure 5B
TMP conc. [μg/mL]	Constant FolA, growth rate [h^-1]	Constant FolA, standard deviation of growth rate [h^-1]	Inverted FolA regulation, growth rate [h^-1]	Inverted FolA regulation, standard deviation of growth rate [h^-1]
0	0.317642	0.0247702	0.319047	0.00117363
0.082	0.328111	0.0326755	0.339563	0.024621
0.11	0.303452	0.0228065	0.342295	0.0422118
0.149	0.273318	0.0224651	0.325713	0.0393118
0.201	0.252466	0.038573	0.303609	0.0232884
0.271	0.231506	0.0393422	0.336114	0.0849009
0.366	0.134728	0.0326149	0.267187	0.0573313
0.494	0.112322	0.0133987	0.240683	0.0301658
0.667	0.0698971	0.0237941	0.0821828	0.0312965
0.9	0.0677978	0.0192821	0.0417674
