# Supplementary material for: Growth‐mediated negative feedback shapes quantitative antibiotic response
Source: Mol Syst Biol. 2022 Sep 20;18(9):e10490. doi: 10.15252/msb.202110490 (PMC9486506; doi:10.15252/msb.202110490)
Supplement: Supplementary file 8 — Source Data for Appendix [file MSB-18-e10490-s001.zip]

Archive with 52 entries (39 files):
- Source data for Appendix Figures/
- Source data for Appendix Figures/Source data for Appendix Figure 7/
- Source data for Appendix Figures/Source data for Appendix Figure 7/Appendix_Figure_7_NIT.xlsx
- __MACOSX/
- __MACOSX/Source data for Appendix Figures/
- __MACOSX/Source data for Appendix Figures/Source data for Appendix Figure 7/
- __MACOSX/Source data for Appendix Figures/Source data for Appendix Figure 7/._Appendix_Figure_7_NIT.xlsx
- Source data for Appendix Figures/Source data for Appendix Figure 7/Appendix_Figure_7_TET.xlsx
- __MACOSX/Source data for Appendix Figures/Source data for Appendix Figure 7/._Appendix_Figure_7_TET.xlsx
- Source data for Appendix Figures/Source data for Appendix Figure 7/Appendix_Figure_7_CPR.xlsx
- __MACOSX/Source data for Appendix Figures/Source data for Appendix Figure 7/._Appendix_Figure_7_CPR.xlsx
- Source data for Appendix Figures/Source data for Appendix Figure 7/Appendix_Figure_7_CHL.xlsx
- __MACOSX/Source data for Appendix Figures/Source data for Appendix Figure 7/._Appendix_Figure_7_CHL.xlsx
- Source data for Appendix Figures/Source data for Appendix Figure 9/
- Source data for Appendix Figures/Source data for Appendix Figure 9/Appendix_Figure_9.xlsx
- __MACOSX/Source data for Appendix Figures/Source data for Appendix Figure 9/
- __MACOSX/Source data for Appendix Figures/Source data for Appendix Figure 9/._Appendix_Figure_9.xlsx
- Source data for Appendix Figures/Source data for Appendix Figure 6/
- Source data for Appendix Figures/Source data for Appendix Figure 6/Appendix_Figure_6_NIT.xlsx
- __MACOSX/Source data for Appendix Figures/Source data for Appendix Figure 6/
- __MACOSX/Source data for Appendix Figures/Source data for Appendix Figure 6/._Appendix_Figure_6_NIT.xlsx
- Source data for Appendix Figures/Source data for Appendix Figure 6/Appendix_Figure_6_TET.xlsx
- __MACOSX/Source data for Appendix Figures/Source data for Appendix Figure 6/._Appendix_Figure_6_TET.xlsx
- Source data for Appendix Figures/Source data for Appendix Figure 6/Appendix_Figure_6_CPR.xlsx
- __MACOSX/Source data for Appendix Figures/Source data for Appendix Figure 6/._Appendix_Figure_6_CPR.xlsx
- Source data for Appendix Figures/Source data for Appendix Figure 6/Appendix_Figure_6_LIN.xlsx
- __MACOSX/Source data for Appendix Figures/Source data for Appendix Figure 6/._Appendix_Figure_6_LIN.xlsx
- Source data for Appendix Figures/Source data for Appendix Figure 6/Appendix_Figure_6_MEC.xlsx
- __MACOSX/Source data for Appendix Figures/Source data for Appendix Figure 6/._Appendix_Figure_6_MEC.xlsx
- Source data for Appendix Figures/Source data for Appendix Figure 6/Appendix_Figure_6_TMP.xlsx
- __MACOSX/Source data for Appendix Figures/Source data for Appendix Figure 6/._Appendix_Figure_6_TMP.xlsx
- Source data for Appendix Figures/.DS_Store
- __MACOSX/Source data for Appendix Figures/._.DS_Store
- Source data for Appendix Figures/Source data for Appendix Figure 5/
- Source data for Appendix Figures/Source data for Appendix Figure 5/Appendix_Figure_5_CHL.xlsx
- __MACOSX/Source data for Appendix Figures/Source data for Appendix Figure 5/
- __MACOSX/Source data for Appendix Figures/Source data for Appendix Figure 5/._Appendix_Figure_5_CHL.xlsx
- Source data for Appendix Figures/Source data for Appendix Figure 5/Appendix_Figure_5_CPR.xlsx
- __MACOSX/Source data for Appendix Figures/Source data for Appendix Figure 5/._Appendix_Figure_5_CPR.xlsx
- Source data for Appendix Figures/Source data for Appendix Figure 5/Appendix_Figure_5_LIN.xlsx
- __MACOSX/Source data for Appendix Figures/Source data for Appendix Figure 5/._Appendix_Figure_5_LIN.xlsx
- Source data for Appendix Figures/Source data for Appendix Figure 5/Appendix_Figure_5_TET.xlsx
- __MACOSX/Source data for Appendix Figures/Source data for Appendix Figure 5/._Appendix_Figure_5_TET.xlsx
- Source data for Appendix Figures/Source data for Appendix Figure 5/Appendix_Figure_5_MEC.xlsx
- __MACOSX/Source data for Appendix Figures/Source data for Appendix Figure 5/._Appendix_Figure_5_MEC.xlsx
- Source data for Appendix Figures/Source data for Appendix Figure 5/Appendix_Figure_5_NIT.xlsx
- __MACOSX/Source data for Appendix Figures/Source data for Appendix Figure 5/._Appendix_Figure_5_NIT.xlsx
- Source data for Appendix Figures/Source_data_for_Appendix_Figure_10/
- Source data for Appendix Figures/Source_data_for_Appendix_Figure_10/Appendix_Figure_10.xlsx
- __MACOSX/Source data for Appendix Figures/Source_data_for_Appendix_Figure_10/
- __MACOSX/Source data for Appendix Figures/Source_data_for_Appendix_Figure_10/._Appendix_Figure_10.xlsx
- __MACOSX/Source data for Appendix Figures/._Source_data_for_Appendix_Figure_10
