# Supplementary material for: Growth‐mediated negative feedback shapes quantitative antibiotic response
Source: Mol Syst Biol. 2022 Sep 20;18(9):e10490. doi: 10.15252/msb.202110490 (PMC9486506; doi:10.15252/msb.202110490)
Supplement: Supplementary file 8 — Source Data for Appendix [file MSB-18-e10490-s001.zip › Source data for Appendix Figures/Source data for Appendix Figure 7/Appendix_Figure_7_TET.xlsx]

## Sheet: TET
	GLU	FRU	MAN	GAL	GLY
6	0	0	0	0	0
5.39154	0	0	0	0	0
4.81501	0	0	0	0	0
4.27043	0.350251	0	0	0	0
3.27708	0.432001	0.361884	0	0	0.350008
2.82832	0.401231	0.388016	0	0	0.360505
2.4115	0.542234	0.472971	0	0.194098	0.426455
2.02662	0.501578	0.522094	0.260558	0.288789	0.519024
1.67368	0.62281	0.521139	0.296325	0.383559	0.558105
1.35268	0.564591	0.596035	0.351504	0.399727	0.60209
1.06361	0.740093	0.655859	0.390711	0.465035	0.626123
0.806495	0.701097	0.721739	0.413272	0.497779	0.558105
0.581315	0.772931	0.725632	0.485152	0.525737	0.604174
0.388076	0.756136	0.780294	0.524209	0.544443	0.574798
0.226777	0.971572	0.805502	0.579765	0.579522	0.581237
0.0974182	0.853122	0.75959	0.615133	0.509357	0.606218
0.0447165	0.946881	0.773769	0.612814	0.615775	0.633581
0.0213601	0.848007	0.817574	0.656118	0.593426	0.687788
0.0104305	0.94497	0.790047	0.669293	0.587927	0.701019
0.00515288	0.861896	0.821193	0.659071	0.576819	0.687005
0.00256084	0.96869	0.806873	0.653235	0.576788	0.719256
0.00127652	0.852401	0.821114	0.647187	0.572315	0.645864
0	1	0.811573	0.649968	0.617052	0.639934
