# Supplementary material for: Growth‐mediated negative feedback shapes quantitative antibiotic response
Source: Mol Syst Biol. 2022 Sep 20;18(9):e10490. doi: 10.15252/msb.202110490 (PMC9486506; doi:10.15252/msb.202110490)
Supplement: Supplementary file 8 — Source Data for Appendix [file MSB-18-e10490-s001.zip › Source data for Appendix Figures/Source data for Appendix Figure 9/Appendix_Figure_9.xlsx]

## Sheet: Appendix Figure 9
	0.008	0.016	0.04	0.072	0.111	0.158	0.213	0.275	0.345
10	2.90396	3.03804	2.36188	2.19405	2.2684	2.19391	2.1477	2.09924	2.39386
5	1.26471	1.56313	1.79822	1.96072	2.11762	2.19081	2.199	2.16517	2.275
2.5	1.24402	1.43181	1.32108	1.79342	1.96312	2.17757	2.28065	2.56753	2.39336
0	1	1.08258	1.12333	1.30312	1.56398	1.43057	1.91424	2.12116	2.17803
