# Supplementary material for: Growth‐mediated negative feedback shapes quantitative antibiotic response
Source: Mol Syst Biol. 2022 Sep 20;18(9):e10490. doi: 10.15252/msb.202110490 (PMC9486506; doi:10.15252/msb.202110490)
Supplement: Supplementary file 8 — Source Data for Appendix [file MSB-18-e10490-s001.zip › Source data for Appendix Figures/Source data for Appendix Figure 6/Appendix_Figure_6_NIT.xlsx]

## Sheet: NIT
	0	0.0098	0.0195	0.0391	0.0781	0.1563	0.3125	0.625	1.25	2.5	5	10
6	0	0	0	0	0	0	0	0	0	0	0	0
5.39154	0	0	0	0	0	0	0	0	0	0	0	0
4.81501	0	0	0	0	0	0	0	0	0	0	0	0
4.27043	0	0	0	0	0.00452731	0.510994	0.476878	0	0	0	0	0
3.75779	0.345272	0.473837	0.415556	0.536365	0.505092	0.508232	0.492704	0.298327	0	0	0	0
3.27708	0.549501	0.543446	0.545866	0.530508	0.533279	0.575511	0.551921	0.374206	0.220234	0	0	0
2.82832	0.547629	0.564381	0.570265	0.56422	0.596761	0.636527	0.5948	0.452892	0.337454	0.327647	0.306721	0.351444
2.4115	0.561682	0.573819	0.579649	0.576509	0.604597	0.645047	0.606784	0.454854	0.34475	0.350994	0.363761	0.375996
2.02662	0.665515	0.697562	0.68888	0.699667	0.739388	0.732686	0.628358	0.516509	0.400315	0.413882	0.447422	0.529366
1.67368	0.737454	0.774827	0.764786	0.767638	0.741413	0.769879	0.638255	0.514071	0.407449	0.432065	0.446307	0.494863
1.35268	0.873693	0.881772	0.874494	0.869699	0.886937	0.836752	0.655942	0.543617	0.4565	0.46386	0.480135	0.518309
1.06361	0.872641	0.868943	0.866955	0.86628	0.817553	0.836779	0.700108	0.532164	0.458803	0.460558	0.481457	0.524498
0.806495	0.985065	0.988754	1	0.993882	0.893036	0.904453	0.693963	0.589303	0.500306	0.485011	0.511003	0.530265
0.581315	0.966442	0.975439	0.97103	0.973909	0.983806	0.876662	0.745389	0.636095	0.53318	0.505992	0.51731	0.499793
0.388076	0.949168	0.944849	0.951417	0.957265	0.958075	0.871039	0.793324	0.657868	0.551012	0.510508	0.502843	0.50646
0.226777	0.923437	0.932704	0.925236	0.927665	0.941341	0.871417	0.807054	0.681152	0.579208	0.528772	0.506235	0.501835
0.0974182	0.900315	0.887755	0.885308	0.895744	0.917589	0.939991	0.871552	0.705623	0.580936	0.537328	0.530346	0.517256
0.0447165	0.883806	0.8765	0.878111	0.879559	0.904723	0.932254	0.853738	0.700387	0.592434	0.544579	0.524399	0.518695
0.0213601	0.901305	0.893234	0.890868	0.896896	0.903284	0.929105	0.848304	0.69749	0.609177	0.54942	0.522789	0.514107
0.0104305	0.899001	0.891156	0.890562	0.895205	0.896248	0.930364	0.847557	0.693918	0.604094	0.54915	0.521466	0.515214
0.00515288	0.899775	0.885353	0.885668	0.892506	0.89623	0.937922	0.84717	0.690445	0.605281	0.547701	0.521017	0.512659
0.00256084	0.89471	0.884804	0.885056	0.890859	0.896113	0.919388	0.850346	0.692272	0.604211	0.542816	0.518767	0.514404
0.00127652	0.885479	0.884948	0.88574	0.887009	0.889969	0.926136	0.846568	0.691822	0.605299	0.547692	0.520945	0.516419
0	0.885101	0.882879	0.88143	0.885416	0.889078	0.928115	0.841502	0.689762	0.606181	0.549024	0.52224	0.517211
