# Supplementary material for: Growth‐mediated negative feedback shapes quantitative antibiotic response
Source: Mol Syst Biol. 2022 Sep 20;18(9):e10490. doi: 10.15252/msb.202110490 (PMC9486506; doi:10.15252/msb.202110490)
Supplement: Supplementary file 8 — Source Data for Appendix [file MSB-18-e10490-s001.zip › Source data for Appendix Figures/Source data for Appendix Figure 6/Appendix_Figure_6_MEC.xlsx]

## Sheet: MEC
	0	0.0098	0.0195	0.0391	0.0781	0.1563	0.3125	0.625	1.25	2.5	5	10
0.25	0	0	0	0	0	0	0	0	0.0117215	0.069793	0.0996891	0.105376
0.224647	0	0	0	0	0	0	0	0	0.0414965	0.0922026	0.104566	0.124096
0.200625	0	0	0	0	0	0	0	0	0.0232278	0.0593937	0.0927999	0.129357
0.177935	0	0	0	0	0	0	0	0	0.0336197	0.0701677	0.0990345	0.142604
0.156574	0	0	0	0	0	0	0	0	0.0931108	0.0494755	0.115407	0.151399
0.136545	0	0	0	0	0	0	0	0	0.00574595	0.0846179	0.140599	0.180371
0.117847	0	0	0	0	0	0	0	0	0.0651726	0.119939	0.153764	0.203199
0.100479	0	0	0	0	0	0	0	0	0.112257	0.172795	0.202708	0.256177
0.0844424	0	0	0	0	0	0	0	0.183243	0.210244	0.219285	0.220029	0.221821
0.0697365	0	0.346842	0.263492	0.187212	0	0	0.191343	0.268058	0.307577	0.319179	0.346531	0.335248
0.0563615	0.193667	0.188594	0.194714	0.17529	0.154917	0.221224	0.336606	0.370128	0.390583	0.416838	0.401694	0.394608
0.0443173	0.257593	0.240288	0.24109	0.229324	0.380281	0.674251	0.465587	0.498985	0.50666	0.480429	0.472623	0.456251
0.0336039	0.583211	0.557405	0.468508	0.57912	0.648805	0.770545	0.703747	0.64838	0.521249	0.491204	0.490574	0.466961
0.0242215	0.804819	0.837424	0.857306	0.786802	0.750098	0.853134	0.728383	0.696891	0.525479	0.482548	0.447496	0.469064
0.0161698	0.781353	0.778661	0.748175	0.780216	0.769931	0.811144	0.733718	0.660898	0.537596	0.486655	0.43992	0.464768
0.00944903	0.992636	0.990263	1	0.998773	0.780494	0.861561	0.832024	0.628498	0.534143	0.508796	0.454557	0.454001
0.00405909	0.963263	0.937899	0.963181	0.803657	0.845361	0.853379	0.752626	0.599877	0.546654	0.46332	0.448863	0.443283
0.00186319	0.979954	0.859352	0.977254	0.963263	0.912862	0.804672	0.750147	0.619293	0.542923	0.47718	0.455654	0.456668
0.000890005	0.985354	0.963263	0.909835	0.884962	0.882916	0.799951	0.751203	0.64748	0.553927	0.49865	0.439053	0.439568
0.000434605	0.987645	0.92088	0.864343	0.849943	0.893553	0.809949	0.791515	0.688136	0.550745	0.496105	0.466364	0.431443
0.000214703	0.901489	0.939208	0.965063	0.848225	0.948699	0.807135	0.741466	0.675863	0.520872	0.473147	0.463958	0.419579
0.000106702	0.9793	0.95549	0.94199	0.970381	0.822451	0.856816	0.758804	0.61575	0.525675	0.472018	0.455981	0.438054
5.31885e-05	0.875143	0.852888	0.974718	0.948617	0.947144	0.836197	0.821879	0.64919	0.543225	0.483235	0.44856	0.44919
0	0.925217	0.871952	0.965636	0.953854	0.800139	0.883407	0.815153	0.667657	0.538733	0.510587	0.46737	0.435338
