# Supplementary material for: Growth‐mediated negative feedback shapes quantitative antibiotic response
Source: Mol Syst Biol. 2022 Sep 20;18(9):e10490. doi: 10.15252/msb.202110490 (PMC9486506; doi:10.15252/msb.202110490)
Supplement: Supplementary file 8 — Source Data for Appendix [file MSB-18-e10490-s001.zip › Source data for Appendix Figures/Source data for Appendix Figure 6/Appendix_Figure_6_TMP.xlsx]

## Sheet: TMP
	0	0.0098	0.0195	0.0391	0.0781	0.1563	0.3125	0.625	1.25	2.5	5	10
1.5	0	0	0	0	0	0	0	0.0913625	0.101347	0	0	0
1.3479	0	0	0	0	0	0	0	0.102846	0.126216	0.116918	0.158597	0.101892
1.2038	0	0	0	0	0	0	0	0.101704	0.120907	0.129312	0.136656	0.129767
1.0676	0	0	0	0	0	0	0	0.109432	0.134014	0.130008	0.137138	0.147631
0.9394	0	0	0	0	0	0	0	0.113367	0.134104	0.139029	0.137441	0.136816
0.8193	0	0	0	0	0	0	0	0.127626	0.144597	0.140377	0.143848	0.147676
0.7071	0	0	0	0	0	0	0.0901669	0.140046	0.139556	0.143009	0.140555	0.147979
0.6029	0	0	0	0	0	0.100419	0.136522	0.164174	0.162773	0.156616	0.155019	0.151022
0.5067	0	0	0	0	0.149871	0.143535	0.160953	0.163023	0.1536	0.15849	0.154047	0.167485
0.4184	0	0	0.115017	0.116106	0.15186	0.177184	0.182163	0.184831	0.1802	0.17465	0.155019	0.173597
0.3382	0	0.194673	0.195324	0.223084	0.251343	0.264183	0.227117	0.191987	0.186678	0.19478	0.189819	0.188016
0.2659	0.314696	0.304479	0.317926	0.319381	0.344874	0.346855	0.303444	0.243036	0.232863	0.23032	0.238958	0.23405
0.2016	0.330079	0.314616	0.330392	0.332426	0.338289	0.338788	0.306701	0.24507	0.233301	0.231373	0.240082	0.233818
0.1453	0.397484	0.426814	0.438244	0.439966	0.445445	0.453422	0.413706	0.345632	0.329098	0.332515	0.327688	0.33596
0.097	0.480976	0.515535	0.502258	0.528063	0.535683	0.506933	0.475328	0.426055	0.407442	0.400071	0.396404	0.393611
0.0567	0.63488	0.643741	0.658562	0.654644	0.646533	0.630062	0.586758	0.517962	0.492951	0.48476	0.48873	0.49213
0.0244	0.669983	0.761337	0.74855	0.742402	0.72552	0.706309	0.664228	0.598956	0.573552	0.56338	0.540501	0.541554
0.0112	0.783805	0.781672	0.80688	0.798885	0.794147	0.759338	0.722397	0.668912	0.626921	0.602454	0.570313	0.56321
0.0053	0.985456	0.981083	0.897296	0.945481	0.956188	0.930133	0.88086	0.750986	0.637494	0.588034	0.562059	0.541465
0.0026	0.992059	0.978942	0.988222	0.994111	0.96413	0.942357	0.887133	0.730311	0.632435	0.580325	0.561551	0.533863
0.0013	0.999822	0.978585	0.976265	0.992415	0.957794	0.937539	0.879022	0.722718	0.628714	0.579013	0.55327	0.539011
0.0006	0.996698	0.989471	0.993932	0.992683	0.957794	0.938521	0.885795	0.723334	0.623771	0.582564	0.555983	0.535308
0.0003	0.989114	0.985812	0.98724	0.993397	0.960739	0.948336	0.890417	0.725154	0.629856	0.582216	0.55278	0.534291
0	0.98492	0.985456	0.984206	1	0.963326	0.945213	0.888061	0.715098	0.61872	0.559891	0.535023	0.515383
