# Supplementary material for: Growth‐mediated negative feedback shapes quantitative antibiotic response
Source: Mol Syst Biol. 2022 Sep 20;18(9):e10490. doi: 10.15252/msb.202110490 (PMC9486506; doi:10.15252/msb.202110490)
Supplement: Supplementary file 8 — Source Data for Appendix [file MSB-18-e10490-s001.zip › Source data for Appendix Figures/Source data for Appendix Figure 5/Appendix_Figure_5_CHL.xlsx]

## Sheet: CHL
	0	1	2.5	5	10	15	20	25	30	35	40	45
6	0	0	0	0	0	0	0	0	0	0	0	0
5.313	0	0	0	0	0	0	0	0	0	0	0	0
4.667	0	0	0	0	0	0	0	0	0	0	0	0
4.062	0	0	0	0	0	0	0	0	0	0	0	0
3.497	0.309541	0.328563	0.318021	0	0	0	0	0	0	0	0	0
2.974	0.388221	0.39785	0.369346	0	0	0	0	0	0	0	0	0
2.492	0.428651	0.448881	0.408687	0.323498	0	0	0	0	0	0	0	0
2.051	0.416254	0.525854	0.470554	0.375029	0	0	0	0	0	0	0	0
1.651	0.424823	0.538781	0.493286	0.393257	0.303592	0	0	0	0	0	0	0
1.292	0.628062	0.625442	0.557067	0.470377	0.363045	0.304122	0	0	0	0	0	0
0.974	0.783245	0.691431	0.603327	0.547144	0.449234	0.410601	0.381037	0.355271	0.333392	0.298145	0	0
0.697	0.835777	0.797703	0.67927	0.593433	0.504181	0.45798	0.438104	0.409128	0.376413	0.30321	0	0
0.462	0.949441	0.866932	0.79682	0.687073	0.59788	0.537574	0.517138	0.486013	0.415047	0.308922	0	0
0.267	0.924323	0.922674	0.84258	0.786661	0.661042	0.56169	0.543669	0.486808	0.3851	0	0	0
0.113	1	0.871967	0.825501	0.78722	0.742609	0.62609	0.571437	0.487721	0.35215	0	0	0
0	0.97394	0.986867	0.880183	0.842314	0.749823	0.652886	0.562044	0.457038	0.310071	0	0	0
