# Supplementary material for: Growth‐mediated negative feedback shapes quantitative antibiotic response
Source: Mol Syst Biol. 2022 Sep 20;18(9):e10490. doi: 10.15252/msb.202110490 (PMC9486506; doi:10.15252/msb.202110490)
Supplement: Supplementary file 8 — Source Data for Appendix [file MSB-18-e10490-s001.zip › Source data for Appendix Figures/Source data for Appendix Figure 5/Appendix_Figure_5_CPR.xlsx]

## Sheet: CPR
	0	1	2.5	5	10	15	20	25	30	35	40	45
0.05	0	0	0	0	0	0	0	0	0	0	0	0
0.0443	0	0	0	0	0	0	0	0	0	0	0	0
0.0389	0	0	0	0	0	0	0	0	0	0	0	0
0.0338	0	0	0	0	0	0	0	0	0	0	0	0
0.0291	0	0	0	0	0	0	0	0	0	0	0	0
0.0248	0	0	0	0	0	0	0	0	0	0	0	0
0.0208	0	0	0	0	0	0	0	0	0	0	0	0
0.0171	0	0	0	0	0	0	0	0	0	0	0	0
0.0138	0	0	0	0	0	0	0	0	0	0	0	0
0.0108	0	0	0	0	0	0	0	0	0	0	0	0
0.0081	0	0	0	0	0	0	0	0	0	0	0	0
0.0058	0	0	0	0	0	0	0	0	0	0	0	0
0.0038	0.124077	0.20592	0.0887706	0.0833804	0.0708638	0.0690008	0.0611622	0.0921576	0	0	0	0
0.0022	0.429191	0.401724	0.363459	0.35824	0.353116	0.323953	0.300047	0.2819	0.0972154	0.107729	0.243256	0
0.0009	0.916765	0.824238	0.939515	0.903542	0.823158	0.813999	0.70036	0.545046	0.354262	0.295473	0.123878	0.150189
0	0.858449	1	0.97007	0.969597	0.846448	0.806251	0.653126	0.653883	0.458534	0.315382	0.248911	0.170061
