# Supplementary material for: Growth‐mediated negative feedback shapes quantitative antibiotic response
Source: Mol Syst Biol. 2022 Sep 20;18(9):e10490. doi: 10.15252/msb.202110490 (PMC9486506; doi:10.15252/msb.202110490)
Supplement: Supplementary file 8 — Source Data for Appendix [file MSB-18-e10490-s001.zip › Source data for Appendix Figures/Source data for Appendix Figure 5/Appendix_Figure_5_LIN.xlsx]

## Sheet: LIN
	0	1	2.5	5	10	15	20	25	30	35	40	45
2500	0	0	0	0	0	0	0	0	0	0	0	0
2214	0	0	0	0	0	0	0	0	0	0	0	0
1944	0.287427	0.259259	0	0	0	0	0	0	0	0	0	0
1692	0.357265	0.355283	0.269565	0	0	0	0	0	0	0	0	0
1457	0.429382	0.417515	0.369776	0.295974	0	0	0	0	0	0	0	0
1239	0.462554	0.439564	0.405896	0.351418	0.268723	0	0	0	0	0	0	0
1038	0.496371	0.472489	0.443008	0.389471	0.322507	0.257872	0	0	0	0	0	0
855	0.515868	0.482274	0.452149	0.415731	0.373294	0.319435	0.266345	0	0	0	0	0
688	0.576613	0.544482	0.497708	0.441942	0.396309	0.365094	0.310071	0.263347	0	0	0	0
538	0.64489	0.573294	0.493423	0.466023	0.428292	0.383005	0.362492	0.34577	0.298204	0	0	0
406	0.64328	0.804608	0.710343	0.578224	0.569875	0.540642	0.477096	0.404459	0.291193	0	0	0
291	0.717205	0.854032	0.635823	0.617193	0.570024	0.54027	0.478236	0.375251	0.261365	0	0	0
192	0.452496	0.834609	0.668797	0.622197	0.610281	0.520079	0.454404	0.370222	0.251802	0	0	0
111	1	0.858268	0.647838	0.633519	0.567521	0.539502	0.484083	0.269441	0.259705	0	0	0
47	0.838325	0.777505	0.72382	0.630769	0.542995	0.468128	0.436269	0.368711	0.248111	0	0	0
0	0.720624	0.759767	0.666444	0.555655	0.496445	0.418531	0.426954	0.378422	0.288121	0	0	0
