# Supplementary material for: Growth‐mediated negative feedback shapes quantitative antibiotic response
Source: Mol Syst Biol. 2022 Sep 20;18(9):e10490. doi: 10.15252/msb.202110490 (PMC9486506; doi:10.15252/msb.202110490)
Supplement: Supplementary file 8 — Source Data for Appendix [file MSB-18-e10490-s001.zip › Source data for Appendix Figures/Source data for Appendix Figure 5/Appendix_Figure_5_TET.xlsx]

## Sheet: TET
	0	1	2.5	5	10	15	20	25	30	35	40	45
2.5	0.410202	0.449432	0.383439	0.348297	0.289137	0	0	0	0	0	0	0
2.214	0.467675	0.473565	0.422068	0.365139	0.310096	0	0	0	0	0	0	0
1.944	0.524147	0.523261	0.46493	0.400795	0.345381	0.297944	0	0	0	0	0	0
1.692	0.552054	0.550568	0.483316	0.414977	0.373031	0.31164	0.300089	0	0	0	0	0
1.457	0.593115	0.60338	0.517428	0.451148	0.393132	0.345724	0.318817	0	0	0	0	0
1.239	0.616704	0.59606	0.549481	0.483973	0.402739	0.361164	0.327167	0	0.288565	0	0	0
1.038	0.63103	0.649187	0.58365	0.496583	0.430847	0.395334	0.350556	0.313528	0.345924	0	0	0
0.855	0.681926	0.698567	0.643325	0.535728	0.485718	0.43911	0.385926	0.345838	0.345724	0	0	0
0.688	0.777142	0.753067	0.665485	0.603294	0.498013	0.456524	0.350442	0.360564	0.370972	0	0	0
0.538	0.711663	0.716839	0.716009	0.617362	0.539187	0.477769	0.404483	0.392446	0.378292	0	0	0
0.406	0.865096	0.832757	0.686244	0.623023	0.545192	0.497069	0.448975	0.450233	0.389729	0	0	0
0.291	0.911046	0.868927	0.740457	0.634375	0.543648	0.48323	0.460126	0.456981	0.364996	0	0	0
0.192	0.872845	0.869099	0.730821	0.640809	0.585509	0.519286	0.530952	0.482944	0.372659	0	0	0
0.111	0.887914	0.860349	0.796128	0.700283	0.618649	0.537615	0.528408	0.476425	0.343351	0	0	0
0.047	0.837732	0.876991	0.748463	0.727876	0.635433	0.599491	0.56435	0.469248	0.354073	0	0	0
0	0.999428	1	0.809625	0.760558	0.69588	0.631487	0.551139	0.451234	0.336431	0	0	0
