# Supplementary material for: Growth‐mediated negative feedback shapes quantitative antibiotic response
Source: Mol Syst Biol. 2022 Sep 20;18(9):e10490. doi: 10.15252/msb.202110490 (PMC9486506; doi:10.15252/msb.202110490)
Supplement: Supplementary file 8 — Source Data for Appendix [file MSB-18-e10490-s001.zip › Source data for Appendix Figures/Source data for Appendix Figure 5/Appendix_Figure_5_MEC.xlsx]

## Sheet: MEC
	0	1	2.5	5	10	15	20	25	30	35	40	45
0.25	0	0	0	0	0	0	0	0	0	0	0	0
0.221	0	0	0	0	0	0	0	0	0	0	0	0
0.194	0	0	0	0	0	0	0	0	0	0	0	0
0.169	0	0	0	0	0	0	0	0	0	0	0	0
0.146	0	0	0	0	0	0	0	0	0	0	0	0
0.124	0.0824296	0	0	0	0	0	0	0	0	0	0	0
0.104	0.144152	0.0878693	0.0716293	0	0	0	0	0	0	0	0	0
0.085	0.203311	0.107499	0.0857291	0.054635	0.0655109	0.0566197	0	0	0	0	0	0
0.069	0.716971	0.7002	0.671898	0.585132	0.630483	0.662756	0.309967	0.113582	0.12911	0.272923	0	0
0.054	0.632047	0.599861	0.547662	0.47931	0.446151	0.609802	0.349687	0.198931	0.132299	0.241145	0	0
0.041	0.635714	0.614694	0.775921	0.667231	0.682212	0.627294	0.426277	0.245751	0.149705	0.21545	0.340381	0
0.029	0.962548	0.726512	0.745812	0.7937	0.726625	0.655587	0.565789	0.433455	0.210097	0.145907	0.165276	0
0.019	0.912843	0.856448	0.801217	0.772871	0.731178	0.659889	0.58846	0.491284	0.27712	0.208203	0.188591	0
0.011	0.729823	1	0.95438	0.788373	0.773818	0.671185	0.62089	0.51452	0.339929	0.251442	0.177468	0.176477
0.005	0.768205	0.900678	0.827537	0.89529	0.806526	0.670742	0.620073	0.57918	0.439294	0.314477	0.193074	0.179128
0	0.841241	0.890163	0.926399	0.865459	0.737939	0.70471	0.585245	0.54509	0.461931	0.348036	0.232551	0.167353
