# Supplementary material for: Growth‐mediated negative feedback shapes quantitative antibiotic response
Source: Mol Syst Biol. 2022 Sep 20;18(9):e10490. doi: 10.15252/msb.202110490 (PMC9486506; doi:10.15252/msb.202110490)
Supplement: Supplementary file 8 — Source Data for Appendix [file MSB-18-e10490-s001.zip › Source data for Appendix Figures/Source_data_for_Appendix_Figure_10/Appendix_Figure_10.xlsx]

## Sheet: Appendix Figure 10
	0	0.00976562	0.0195312	0.0390625	0.078125	0.15625	0.3125	0.625	1.25	2.5	5	10
400	0	0	0	0	0	0	0	0.325707	0.546627	0.55139	0.51705	0.509447
250	0	0	0	0	0	0	0.222263	0.483699	0.540056	0.533782	0.508698	0.512923
156.25	0	0	0	0	0	0.155717	0.252674	0.495951	0.50265	0.488716	0.46318	0.445501
97.6562	0	0	0	0	0	0.243192	0.352769	0.56709	0.533711	0.508995	0.477227	0.443155
61.0352	0	0	0	0	0	0.240479	0.52242	0.531888	0.499724	0.492122	0.454079	0.431214
38.147	0	0	0	0	0	0.296073	0.516414	0.562596	0.542642	0.521077	0.446434	0.423018
23.8419	0	0	0	0	0.165807	0.486568	0.566793	0.557071	0.529599	0.49557	0.460947	0.449119
14.9012	0	0	0	0	0	0.521021	0.528454	0.574269	0.556661	0.518647	0.471786	0.427497
9.31323	0	0	0	0	0.208569	0.581024	0.616071	0.620126	0.562738	0.543377	0.519989	0.46855
5.82077	0	0	0	0.175629	0.23289	0.556944	0.603493	0.605274	0.573548	0.533485	0.476718	0.449076
3.63798	0	0.176731	0.162627	0.233046	0.295451	0.574071	0.570298	0.575272	0.543844	0.525317	0.46537	0.458856
2.27374	0.224793	0.23891	0.232961	0.234713	0.507751	0.618657	0.614813	0.605981	0.572375	0.550584	0.445445	0.441332
1.42109	0.237342	0.276727	0.291226	0.332914	0.533626	0.649054	0.665772	0.607337	0.574947	0.52177	0.486596	0.450942
0.888178	0.231562	0.318132	0.361757	0.528878	0.584726	0.679352	0.672781	0.634187	0.569719	0.547263	0.457061	0.419753
0.555112	0.438336	0.478951	0.511892	0.595622	0.603338	0.692721	0.67035	0.624521	0.572602	0.52396	0.478428	0.451422
0.346945	0.57393	0.565635	0.594393	0.600893	0.639176	0.711332	0.689569	0.650396	0.56945	0.544183	0.454743	0.350748
0.21684	0.434224	0.488151	0.509913	0.485254	0.603946	0.628902	0.625624	0.614375	0.550542	0.529076	0.47067	0.450221
0.135525	0.758984	0.691251	0.732247	0.697723	0.655512	0.664429	0.666747	0.643839	0.568376	0.53463	0.456722	0.423258
0.0847033	0.743355	0.677925	0.713565	0.628012	0.606475	0.675763	0.65848	0.642384	0.5688	0.523522	0.486116	0.44577
0.0529396	0.809717	0.781976	0.765923	0.707192	0.678448	0.693286	0.674632	0.643769	0.555064	0.515255	0.439778	0.389752
0.0330872	0.864717	0.803428	0.700719	0.699645	0.684383	0.686503	0.6121	0.614488	0.543193	0.496771	0.386473	0.359793
0.0206795	0.881252	0.874779	0.836779	0.713099	0.689188	0.69713	0.679889	0.641211	0.465667	0.346325	0.284047	0.263867
0.0129247	0.866032	0.847293	0.839775	0.723697	0.705552	0.696918	0.675395	0.606687	0.42282	0.328081	0.289869	0.233272
0	1	0.972627	0.961392	0.971609	0.719345	0.675593	0.55286	0.370815	0.299902	0.287594	0.300171	0.210392
